# Supplementary material for: Exploring the Magnetic and Electrocatalytic Properties of Amorphous MnB Nanoflakes
Source: Nanomaterials (Basel). 2023 Jan 11;13(2):300. doi: 10.3390/nano13020300 (PMC9862160; doi:10.3390/nano13020300)
Supplement: Supplementary file 1 [file nanomaterials-13-00300-s001.zip]

Archive with 1 entries (1 files):
- nanomaterials-2139021-supplementary.pdf
